# Supplementary material for: Stress-Enhanced Fear Learning in Rodents: A Systematic Review and Meta-Analysis of Fear-Learning Sensitization After Severe Stress
Source: Brain Sci. 2026 Jun 30;16(7):691. doi: 10.3390/brainsci16070691 (PMC13406739; doi:10.3390/brainsci16070691)
Supplement: Supplementary file 1 [file brainsci-16-00691-s001.zip]

Archive with 10 entries (10 files):
- .DS_Store
- File S1-SEFL_PRISMA2020_Checklist_.pdf
- Supplementary_Figures_SEFL.pdf
- Supplementary_Methods_Search_Strategies.pdf
- Table_S1_Excluded_Full_Text_Reports.xlsx
- Table_S2_Comparison_Level_Data.xlsx
- Table_S3_Model_Relevant_Feature_Coding.xlsx
- Table_S4_SYRCLE_Risk_of_Bias.xlsx
- Table_S5_Leave_One_Out_Sensitivity.xlsx
- Table_S6_subgroup_analyses.xlsx
