# Supplementary material for: Stress-Enhanced Fear Learning in Rodents: A Systematic Review and Meta-Analysis of Fear-Learning Sensitization After Severe Stress
Source: Brain Sci. 2026 Jun 30;16(7):691. doi: 10.3390/brainsci16070691 (PMC13406739; doi:10.3390/brainsci16070691)
Supplement: Supplementary file 1 [file brainsci-16-00691-s001.zip › Table_S1_Excluded_Full_Text_Reports.xlsx]

## Sheet: Sheet1
No.	Full-text report	Reason for exclusion
1	Barkell et al., 2026	Additional intervention confounded the SEFL effect
2	Barkell et al., 2022	Additional intervention confounded the SEFL effect
3	Brooks et al., 2025	Additional intervention confounded the SEFL effect
4	Chen et al., 2015	Additional intervention confounded the SEFL effect
5	Corley et al., 2012	Not an SEFL-related paradigm
6	Daws et al., 2017	No eligible stress–conditioning comparison
7	Dirven et al., 2024	Ineligible animal model or genetically modified rodents
8	Du et al., 2023	Additional intervention confounded the SEFL effect
9	Gonzalez et al., 2021	No eligible stress–conditioning comparison
10	Harter et al., 2024	No eligible stress–conditioning comparison
11	Jones et al., 2018a	Additional intervention confounded the SEFL effect
12	Jones et al., 2018b	Additional intervention confounded the SEFL effect
13	Jones et al., 2019	No eligible control group
14	Lim et al., 2018	Ineligible animal model or genetically modified rodents
15	Maksymetz et al., 2019	Additional intervention confounded the SEFL effect
16	Morishita et al., 2025	Ineligible animal model or genetically modified rodents
17	Nishimura et al., 2025	Not an SEFL-related paradigm
18	Paredes and Drew, 2026	Ineligible animal model or genetically modified rodents
19	Parekh et al., 2022	Additional intervention confounded the SEFL effect
20	Peng et al., 2024	Additional intervention confounded the SEFL effect
21	Ramzan et al., 2020	Ineligible animal model or genetically modified rodents
22	Rau et al., 2009	Additional intervention confounded the SEFL effect
23	Rye and Milton, 2025	Freezing outcome not reported or not usable
24	Sananbenesi et al., 2003	Not an SEFL-related paradigm
25	Daws et al., 2020	Additional intervention confounded the SEFL effect
26	Van Assche et al., 2022	Freezing outcome not reported or not usable
