# Supplementary material for: Stress-Enhanced Fear Learning in Rodents: A Systematic Review and Meta-Analysis of Fear-Learning Sensitization After Severe Stress
Source: Brain Sci. 2026 Jun 30;16(7):691. doi: 10.3390/brainsci16070691 (PMC13406739; doi:10.3390/brainsci16070691)
Supplement: Supplementary file 1 [file brainsci-16-00691-s001.zip › Table_S2_Comparison_Level_Data.xlsx]

## Sheet: Sheet1
paper id	Study label	Comparison-ID	Species-group	Strain	Sex	Stress-protocol	Grouped-stress-method	StressType	ConditioningType	Stress_to_conditioning_interval_days	Stress_to_test_interval_days	Testing_interval_category	mean_stress	sd_stress	n_stress	mean_control	sd_control	n_ctrl_original	n_control_used_in_meta	Shared_control_adjustment	Notes
1	Asch, 2023	Asch, 2023-1	Rat	Long-Evans	Male	15 shocks (1 mA, 1 s)	Classic footshock	Acute	CFC	2	3	<=3 days	29.95	6.13	16	3.68	2.94	7	7	No	-
1	Asch, 2023	Asch, 2023-2	Rat	Long-Evans	Female	15 shocks (1 mA, 1 s)	Classic footshock	Acute	CFC	2	3	<=3 days	29.45	5.15	16	5.15	3.93	8	8	No	-
2	Conoscenti, 2024	Conoscenti, 2024-1	Rat	Long-Evans	Both sexes	15 shocks (1 mA, 1 s)	Classic footshock	Acute	CFC	19	20	15-30 days	57.4	16.44	10	21.2	15.88	10	10	No	-
2	Conoscenti, 2024	Conoscenti, 2024-2	Rat	Long-Evans	Male	1 shock (1 mA, 1 s)/day for 15 days	Chronic footshock	Chronic	CFC	5	6	4-7 days	80.82	33.58	10	12.65	5.18	10	10	No	-
2	Conoscenti, 2024	Conoscenti, 2024-3	Rat	Long-Evans	Female	1 shock (1 mA, 1 s)/day for 15 days	Chronic footshock	Chronic	CFC	5	6	4-7 days	81.22	23.24	10	6.53	6.45	10	10	No	-
3	Conoscenti, 2022	Conoscenti, 2022-1	Rat	Sprague-Dawley	Male	15 tailshocks (1 mA, 1 s)	Non-footshock stress	Acute	CFC	1	2	<=3 days	42.2642	21.3466	8	14.3396	9.0566	8	8	No	MVS tailshock stressor; later single-trial fear conditioning
3	Conoscenti, 2022	Conoscenti, 2022-2	Rat	Sprague-Dawley	Male	15 tailshocks (1 mA, 1 s)	Non-footshock stress	Acute	CFC	7	8	8-14 days	40.408	21.3064	8	11.5317	8.78845	8	8	No	MVS tailshock stressor; later single-trial fear conditioning
3	Conoscenti, 2022	Conoscenti, 2022-3	Rat	Sprague-Dawley	Male	15 tailshocks (1 mA, 1 s)	Non-footshock stress	Acute	AFC	7	8	8-14 days	54.5584	22.8316	8	14.1975	12.7411	10	10	No	MVS tailshock stressor; later single-trial fear conditioning
4	Pizzimenti, 2017	Pizzimenti, 2017-1	Rat	Long-Evans	Male	15 shocks (1 mA, 1 s)	Classic footshock	Acute	CFC	2	3	<=3 days	58	21.56	6	24	10.73	5	5	No	-
5	Deschaux, 2015	Deschaux, 2015-1	Rat	Wistar	Male	15 shocks (0.7 mA, 1 s)	Modified footshock	Acute	CFC	24	25	15-30 days	49.7689	15.7084	7	23.0513	6.87245	7	7	No	-
6	Meyer, 2013	Meyer, 2013-1	Rat	Long-Evans	Male	15 shocks (1 mA, 1 s)	Classic footshock	Acute	CFC	1	2	<=3 days	80	20.24	10	22	24.94	12	12	No	-
7	Long, 2012	Long, 2012-1	Rat	Long-Evans	Male	15 shocks (1 mA, 1 s)	Classic footshock	Acute	CFC	4	5	4-7 days	80	29.05	7	19.34	20.42	8	8	No	-
7	Long, 2012	Long, 2012-2	Rat	Long-Evans	Male	15 shocks (1 mA, 1 s)	Classic footshock	Acute	CFC	24	25	15-30 days	70.16	12.98	7	4.59	7.41	8	8	No	-
8	Ponomarev, 2010	Ponomarev, 2010-1	Rat	Long-Evans	Male	15 shocks (1 mA, 1 s)	Classic footshock	Acute	CFC	22	23	15-30 days	52.33	25.57	8	15.89	10.86	8	8	No	-
9	Hersman, 2019	Hersman, 2019-1	Rat	Long-Evans	Male	15 shocks (1 mA, 1 s)	Classic footshock	Acute	CFC	2	3	<=3 days	65.83	23.59	8	7.08	10.61	6	6	No	-
9	Hersman, 2019	Hersman, 2019-2	Rat	Long-Evans	Male	15 shocks (1 mA, 1 s)	Classic footshock	Acute	AFC	2	3	<=3 days	16.49	15.43	6	2.79	4.92	7	7	No	-
10	Pennington, 2020	Pennington, 2020-1	Mouse	C57BL/6J	Both sexes	10 shocks (1 mA, 1 s)	Modified footshock	Acute	CFC	2	3	<=3 days	10.26	7.74	22	6.05	5.16	22	22	No	-
10	Pennington, 2020	Pennington, 2020-2	Mouse	C57BL/6J	Male	10 shocks (1 mA, 1 s)	Modified footshock	Acute	CFC	16	17	15-30 days	25.06	18.04	19	7.36	6.83	18	18	No	-
11	Parekh, 2021	Parekh, 2021-1	Rat	Sprague-Dawley	Male	heroin withdrawal	Non-footshock stress	Acute	CFC	7	8	8-14 days	48.93	22.27	12	23.57	17.17	8	8	No	-
12	Jeong, 2020	Jeong, 2020-1	Mouse	C57BL/6J	Male	1 h restraint stress + 60 tailshocks (1 mA, 1 s)	Non-footshock stress	Acute	AFC	10	11	8-14 days	42.1368	28.4878	79	23.7607	23.9697	26	26	No	Modified SEFL-like cue fear generalization design.
13	Przybyl, 2021	Przybyl, 2021-1	Rat	WMI	Male	restraint stress	Non-footshock stress	Acute	CFC	2	3	<=3 days	58.33	32.14	15	32.92	18.32	16	16	No	-
13	Przybyl, 2021	Przybyl, 2021-2	Rat	WMI	Female	restraint stress	Non-footshock stress	Acute	CFC	2	3	<=3 days	27.92	18.44	10	59.58	18.47	10	10	No	0.8 mA Day 2 fear-memory comparison in WMI females; RS group showed lower freezing than control, consistent with Figure 2 and the reported strain- and sex-specific pattern.
13	Przybyl, 2021	Przybyl, 2021-3	Rat	WLI	Male	restraint stress	Non-footshock stress	Acute	CFC	2	3	<=3 days	40.42	20.62	17	32.92	27.59	26	26	No	-
13	Przybyl, 2021	Przybyl, 2021-4	Rat	WLI	Female	restraint stress	Non-footshock stress	Acute	CFC	2	3	<=3 days	58.75	24.05	13	40.83	24.05	13	13	No	-
14	Quinn, 2014	Quinn, 2014-1	Rat	Long-Evans	Both sexes	15 shocks (1 mA, 1 s)	Classic footshock	Acute	CFC	1	2	<=3 days	50.97	23.46	10	28.06	10.65	9	9	No	-
14	Quinn, 2014	Quinn, 2014-2	Rat	Long-Evans	Both sexes	15 shocks (1 mA, 1 s)	Classic footshock	Acute	CFC	7	8	8-14 days	79.67	11	5	50.82	12.05	6	6	No	-
14	Quinn, 2014	Quinn, 2014-3	Rat	Long-Evans	Both sexes	15 shocks (1 mA, 1 s)	Classic footshock	Acute	CFC	73	74	>30 days	62.54	11.68	8	34.6	11.36	5	5	No	-
15	Rau, 2005	Rau, 2005-1	Rat	Long-Evans	Male	15 shocks (1 mA, 1 s)	Classic footshock	Acute	CFC	1	2	<=3 days	61.43	28.44	12	31.07	28.47	12	12	No	-
15	Rau, 2005	Rau, 2005-2	Rat	Long-Evans	Male	15 shocks (1 mA, 1 s)	Classic footshock	Acute	CFC	6	7	4-7 days	91.3349	8.61114	8	46.6042	12.5855	8	8	No	-
16	Lopez-Kawa, 2025	Lopez-Kawa, 2025-1	Rat	Long-Evans	Male	15 shocks (1 mA, 1 s)	Classic footshock	Acute	CFC	1	2	<=3 days	56	33.3	7	6.9	5.3	7	7	No	-
16	Lopez-Kawa, 2025	Lopez-Kawa, 2025-2	Rat	Long-Evans	Female	15 shocks (1 mA, 1 s)	Classic footshock	Acute	CFC	1	2	<=3 days	43.1	29	6	16.1	8.3	6	6	No	-
16	Lopez-Kawa, 2025	Lopez-Kawa, 2025-3	Rat	Long-Evans	Male	15 shocks (1 mA, 1 s)	Classic footshock	Acute	CFC	1	31	>30 days	43.7	39.9	7	5.9	5.3	7	7	No	-
16	Lopez-Kawa, 2025	Lopez-Kawa, 2025-4	Rat	Long-Evans	Female	15 shocks (1 mA, 1 s)	Classic footshock	Acute	CFC	1	31	>30 days	42.3	27.3	6	12.5	11.2	6	6	No	-
17	Szczytkowski-Thomson, 2013	Szczytkowski-Thomson, 2013-1	Rat	Sprague-Dawley	Male	15 shocks (1 mA, 1 s)	Classic footshock	Acute	CFC	7	8	8-14 days	78.11	29.32	6	25.2	28.54	6	6	No	-
17	Szczytkowski-Thomson, 2013	Szczytkowski-Thomson, 2013-2	Rat	Sprague-Dawley	Male	15 shocks (1 mA, 1 s)	Classic footshock	Acute	CFC	7	9	8-14 days	62.23	22.7	6	14.98	22.19	6	6	No	-
17	Szczytkowski-Thomson, 2013	Szczytkowski-Thomson, 2013-3	Rat	Sprague-Dawley	Male	15 shocks (1 mA, 1 s)	Classic footshock	Acute	CFC	7	14	8-14 days	36.24	33.29	6	6.62	7.68	6	6	No	-
18	Poulos, 2015	Poulos, 2015-1	Rat	Long-Evans	Both sexes	8 shocks (1 mA, 2 s)	Modified footshock	Acute	CFC	1	2	<=3 days	33.04	8.99	12	5	7.41	12	12	No	-
18	Poulos, 2015	Poulos, 2015-2	Rat	Long-Evans	Both sexes	8 shocks (1 mA, 3 s)	Modified footshock	Acute	CFC	1	2	<=3 days	56.07	7.85	12	10.36	18.53	12	12	No	-
18	Poulos, 2015	Poulos, 2015-3	Rat	Long-Evans	Both sexes	8 shocks (1 mA, 4 s)	Modified footshock	Acute	CFC	1	2	<=3 days	81.16	11.54	6	32.61	31.94	6	6	No	-
18	Poulos, 2015	Poulos, 2015-4	Rat	Long-Evans	Both sexes	8 shocks (1 mA, 5 s)	Modified footshock	Acute	CFC	1	2	<=3 days	62.32	21.29	6	11.59	13.33	6	6	No	-
19	Minshall, 2024a	Minshall, 2024a-1	Rat	Long-Evans	Male	15 shocks (1 mA, 1 s)	Classic footshock	Acute	CFC	74	75	>30 days	56.36	26.98	19	42.55	22.19	19	19	No	-
19	Minshall, 2024a	Minshall, 2024a-2	Rat	Long-Evans	Female	15 shocks (1 mA, 1 s)	Classic footshock	Acute	CFC	74	75	>30 days	62.55	17.44	16	38.18	20.62	19	19	No	-
20	Sneddon, 2021	Sneddon, 2021-1	Mouse	C57BL/6J	Both sexes	15 shocks on PND17 (1 mA, 1 s)	Classic footshock	Acute	CFC	43	44	>30 days	34.85	26.43	18	17.68	15.65	15	15	No	Figure 1B; 15/one shock vs no/one shock; mean ± SEM extracted from figure
21	Hassien, 2020	Hassien, 2020-1	Mouse	129S6/SvEvTac	Both sexes	4 shocks (1 mA, 2 s)	Modified footshock	Acute	CFC	9	10	8-14 days	63.22	14.8	18	34.34	21.37	18	18	No	Experiment 1, Figure 2G; Stress-NoExt vs NoStress-NoExt; Context C test 24 h after single-shock contextual fear conditioning; mean ± SEM extracted from graph
22	Perusini, 2016	Perusini, 2016-1	Rat	Long-Evans	Male	15 shocks (1 mA, 1 s)	Classic footshock	Acute	CFC	5	6	4-7 days	77.78	24.94	14	31.52	21.01	16	16	No	Stressed/vehicle vs unstressed/vehicle; Day 7 conditioning context freezing; original experimental data reported within review-type article; mean ± SEM extracted from graph.
23	Minshall, 2025	Minshall, 2025-1	Rat	Long-Evans	Both sexes	15 footshocks, 1 mA, 1 s, PND17	Classic footshock	Acute	CFC	73	74	>30 days	68.36	18.51	7	32.75	21.12	10	10	No	aELS/1 footshock vs no-aELS/1 footshock; Context B fear memory test; mean ± SEM extracted from graph.
24	Minshall, 2024b	Minshall, 2024b-1	Rat	Long-Evans	Male	15 footshocks, 1 mA, 1 s, PND17	Classic footshock	Acute	CFC	74	75	>30 days	33.4	24.78	10	39.37	34.25	12	12	No	Vehicle male groups only; aELS/vehicle vs no-aELS/vehicle; mean ± SEM extracted from Figure 5G. Male aELS group did not show enhanced freezing, consistent with the authors' reported sex-specific pattern.
24	Minshall, 2024b	Minshall, 2024b-2	Rat	Long-Evans	Female	15 footshocks, 1 mA, 1 s, PND17	Classic footshock	Acute	CFC	74	75	>30 days	54.66	18.81	9	37.2	32.67	14	14	No	Vehicle female groups only; aELS/vehicle vs no-aELS/vehicle; mean ± SEM extracted from graph.
25	Jones, 2015	Jones, 2015-1	Rat	Sprague-Dawley	Male	15 scrambled footshocks, 2 mA, 1 s	Modified footshock	Acute	CFC	7	8	8-14 days	55.19	18.14	9	22.65	6.94	9	9	No	Footshock-based SEFL protocol with higher initial shock intensity; IL-1ra intervention examined in separate experimental groups.
