# Supplementary material for: Stress-Enhanced Fear Learning in Rodents: A Systematic Review and Meta-Analysis of Fear-Learning Sensitization After Severe Stress
Source: Brain Sci. 2026 Jun 30;16(7):691. doi: 10.3390/brainsci16070691 (PMC13406739; doi:10.3390/brainsci16070691)
Supplement: Supplementary file 1 [file brainsci-16-00691-s001.zip › Table_S3_Model_Relevant_Feature_Coding.xlsx]

## Sheet: Sheet1
No	Reference	Animals	Initial stressor	Later conditioning / test	Contexts separated?	Main manipulation	Short note
1	Asch, 2023	Long-Evans rats, M/F	15 footshocks, 1 mA, 1 s	Fear generalization / SEFL susceptibility assessment	Yes	mGlu5 PET	Biomarker study
2	Conoscenti, 2022	Sprague-Dawley rats, M	MVS: 15 tailshocks; HVS: 100 tailshocks	Single 1 mA footshock in new context; context/tone tests	Not applicable; tailshock stressor	Stress volume; glucose; 2-DG	MVS showed contextual SEFL
3	Conoscenti, 2024	Long-Evans rats, M/F	Acute 15 footshocks or chronic 1 shock/day × 15 days	Single-shock conditioning in distinct context; context test	Yes	Stress chronicity; extinction; glucose	Chronic stress further enhanced SEFL
4	Pizzimenti, 2017	Long-Evans rats, M	15 shocks, 1 mA, 1 s	Single-shock contextual fear conditioning and later contextual fear test	Yes	SEFL-related fear/drug-seeking outcomes	Included comparison used the freezing-based SEFL outcome
5	Deschaux, 2015	Wistar rats, M	Initial conditioning with 15 shocks	Second conditioning with 1 shock in another context	Yes	Hippocampal HFS	HFS blocked sensitization
6	Meyer, 2013	Long-Evans rats, M	15 footshocks, 1 mA, 1 s	Single-shock conditioning in novel context; fear test	Yes	Alcohol drinking schedule	Stress increased ethanol intake
7	Long, 2012	Long-Evans rats, M	15 footshocks, 1 mA, 1 s	Single-shock conditioning in distinct context	Yes	Immediate/delayed extinction	SEFL resistant to massed extinction
8	Ponomarev, 2010	Long-Evans rats, M	15 footshocks, 1 mA, 1 s	Later contextual fear conditioning	Yes	Isoflurane; amygdala transcriptome	Isoflurane suppressed SEFL-related effects
9	Hersman, 2019	Long-Evans rats, M	15 footshocks, 1 mA, 1 s	Later contextual and cue fear learning	Yes	DH scopolamine	Contextual sensitization
10	Pennington, 2020	C57BL/6J mice, M/F	10 footshocks, 1 mA, 1 s	Later contextual/cued fear conditioning	Yes	Chronic opioid exposure	Opioid pretreatment potentiated SEFL
11	Parekh, 2021	Sprague-Dawley rats, M	Heroin withdrawal	Later contextual fear conditioning	Not applicable; withdrawal model	DH IL-1 receptor antagonist	Withdrawal-enhanced fear learning
12	Jeong, 2020	C57BL/6J mice, M	Restraint + 60 tailshocks	Modified fear conditioning / extinction tests	Modified design	ITI-freezing susceptibility grouping	Susceptibility grouping
13	Przybyl, 2021	WMI/WLI rats, M/F	2 h restraint stress	CFC 48 h later; 0.6 or 0.8 mA shocks	Not applicable; restraint stressor	Strain; sex; shock intensity	Restraint-based SEFL
14	Quinn, 2014	Long-Evans rats, M/F	Postnatal day 17 (PND17): 15 footshocks, 1 mA, 1 s	CFC in Context B at PND18/24/90; test next day	Yes	Developmental timing	Infant stress enhanced later CFC
15	Rau, 2005	Long-Evans rats, M	15 footshocks, 1 mA, 1 s	Single context-shock pairing in novel context	Yes	Extinction; APV	Canonical SEFL study
16	Lopez-Kawa, 2025	Long-Evans rats, M/F	0/1/4/15 footshocks, 1 mA, 1 s	Single shock in Context B; tests at 24 h and 30 d	Yes	Sex; estrous cycle; shock number	SEFL persisted to 30 days
17	Szczytkowski-Thomson, 2013	Sprague-Dawley rats, M	15 footshocks, 1 mA, 1 s	Single-shock conditioning in Context B; repeated tests	Yes	Morphine timing/dosing	Some morphine schedules prevented SEFL
18	Poulos, 2015	Long-Evans rats, M/F	8 footshocks, 1 mA, 2 s	Single-shock conditioning in Context B; 0.4–1.0 mA	Yes	Shock intensity; sex	SEFL occurred with mild US
19	Minshall, 2024a	Long-Evans rats, M/F	PND17: 0 (control)/4/15 footshocks, 1 mA, 1 s	Adult single-shock CFC in Context B	Yes	Sex; aELS intensity; gonadectomy	Moderate aELS showed female vulnerability
20	Sneddon, 2021	C57BL/6J mice, M/F	Infant trauma: 15 footshocks	Adult CFC; extinction and other tasks	Yes	Behavioral task battery	Infant trauma enhanced adult fear learning
21	Hassien, 2020	129S6 mice, M/F	4 footshocks, 1 mA, 2 s	Later CFC in novel context	Yes	Stress-context extinction	Extinction did not reduce SEFL
22	Perusini, 2016	Long-Evans rats, M	15 footshocks	Single-trial conditioning in novel context	Yes	Metyrapone; corticosterone	CORT required for SEFL induction
23	Minshall, 2025	Long-Evans rats, M/F	PND17: 15 footshocks, 1 mA, 1 s	Adult single-shock CFC in novel context	Yes	Threat-processing tasks	aELS altered adult threat processing
24	Minshall, 2024b	Long-Evans rats, M/F	PND17: 15 footshocks, 1 mA, 1 s	Adult CFC after BNST infusion; test next day	Yes	BNST 5-HT2C drugs	BNST 5-HT2C affected CFC
25	Jones, 2015	Sprague-Dawley rats, M	15 footshocks, 2 mA, 1 s	Later CFC and Context B test	Yes	IL-1RA; morphine	IL-1 signaling involved in SEFL
Note. M = male; F = female; CFC = contextual fear conditioning; SEFL = stress-enhanced fear learning; PND = postnatal day; DH = dorsal hippocampus; BNST = bed nucleus of the stria terminalis; WMI = Wistar Kyoto More Immobile rats; WLI = Wistar Kyoto Less Immobile rats.
