# Supplementary material for: Stress-Enhanced Fear Learning in Rodents: A Systematic Review and Meta-Analysis of Fear-Learning Sensitization After Severe Stress
Source: Brain Sci. 2026 Jun 30;16(7):691. doi: 10.3390/brainsci16070691 (PMC13406739; doi:10.3390/brainsci16070691)
Supplement: Supplementary file 1 [file brainsci-16-00691-s001.zip › Table_S4_SYRCLE_Risk_of_Bias.xlsx]

## Sheet: Sheet1
Supplementary Table S4. Study-level SYRCLE risk-of-bias judgments.
Note. Judgments are reported as Low, High, or Unclear. Items not clearly reported in the article or supplementary materials were coded as Unclear.
No.	Study	Random sequence generation	Baseline characteristics	Allocation concealment	Random housing	Blinding of caregivers/investigators	Random outcome assessment	Blinding of outcome assessment	Incomplete outcome data	Selective outcome reporting	Other bias	Brief note
1	Rau, 2005	Low	Low	Unclear	Unclear	Unclear	Unclear	Unclear	Low	Low	Unclear	Random assignment was reported; freezing scoring was not clearly blinded or automated.
2	Ponomarev, 2010	Low	Low	Unclear	Unclear	Unclear	Unclear	Unclear	Low	Low	Unclear	Random assignment was reported; outcome-assessment blinding was not clearly described.
3	Long, 2012	Low	Low	Unclear	Unclear	Unclear	Unclear	Low	Low	Low	Unclear	Random assignment was reported; freezing was scored by a trained blind observer.
4	Meyer, 2013	Low	Low	Unclear	Unclear	Unclear	Unclear	Low	Low	Low	Unclear	Random assignment was reported; freezing was assessed by automated software.
5	Szczytkowski-Thomson, 2013	Unclear	Low	Unclear	Unclear	Unclear	Unclear	Low	Low	Low	Unclear	Freezing was analyzed by raters blind to treatment condition; randomization was not clearly described.
6	Quinn, 2014	Unclear	Low	Unclear	Unclear	Unclear	Unclear	Low	Low	Low	Unclear	Video Freeze was used; randomization was not clearly described.
7	Jones, 2015	Unclear	Low	Unclear	Unclear	Unclear	Unclear	Low	Low	Low	Unclear	Videos were analyzed by raters blind to treatment condition.
8	Deschaux, 2015	Low	Low	Unclear	Unclear	Unclear	Unclear	Unclear	Low	Low	Unclear	Random division into groups was reported; outcome-assessment blinding was not clear.
9	Poulos, 2015	Unclear	Low	Unclear	Unclear	Unclear	Unclear	Low	Low	Low	Unclear	Video Freeze was used; randomization was not clearly described.
10	Perusini, 2016	Low	Low	Unclear	Unclear	Unclear	Unclear	Low	Low	Low	Unclear	Random assignment was reported; freezing was recorded with VideoFreeze.
11	Pizzimenti, 2017	Unclear	Low	Unclear	Unclear	Unclear	Unclear	Unclear	Low	Low	Unclear	Freezing was sampled from behavior; blinding or automated scoring was not clearly reported.
12	Hersman, 2019	Unclear	Low	Unclear	Unclear	Unclear	Unclear	Low	Low	Low	Unclear	Video Freeze was used; randomization was not clearly described.
13	Hassien, 2020	Unclear	Low	Unclear	Unclear	Unclear	Unclear	Low	Low	Low	Unclear	Video Freeze was used; group randomization was not clearly described.
14	Pennington, 2020	Unclear	Low	Unclear	Unclear	Unclear	Unclear	Unclear	Low	Low	Unclear	Freezing outcome was extractable; outcome-assessment blinding was not clearly described in the main text.
15	Jeong, 2020	Unclear	Low	Unclear	Unclear	Unclear	Unclear	Low	Low	Low	Unclear	FreezeFrame software was used; randomization was not clearly described.
16	Sneddon, 2021	Unclear	Low	Unclear	Unclear	Unclear	Unclear	Low	Low	Low	Unclear	Video Freeze was used; computer-malfunction exclusions were reported.
17	Parekh, 2021	Low	Low	Unclear	Unclear	Unclear	Unclear	Low	Low	Low	Unclear	Random assignment and automated Ethovision freezing analysis were reported.
18	Przybyl, 2021	Unclear	Low	Unclear	Unclear	Unclear	Unclear	Low	Low	Low	Unclear	Freezing was collected by a computerized system; randomization was not clearly described.
19	Conoscenti, 2022	Low	Low	Unclear	Unclear	Unclear	Unclear	Low	Low	Low	Low	Random assignment and automated Video Freeze scoring were reported.
20	Asch, 2023	Low	Low	Unclear	Unclear	Unclear	Unclear	Low	Low	Low	Unclear	Randomization followed baseline PET; VideoFreeze was used. One death occurred before group assignment.
21	Minshall, 2024a	Unclear	Low	Unclear	Unclear	Unclear	Unclear	Low	Low	Low	Unclear	Video Freeze was used; randomization was not clearly described.
22	Conoscenti, 2024	Unclear	Low	Unclear	Unclear	Unclear	Unclear	Low	Low	Low	Low	Video Freeze was used; exclusions were explained as equipment malfunction or high baseline freezing.
23	Minshall, 2024b	Unclear	Low	Unclear	Unclear	Unclear	Unclear	Low	Low	Low	Unclear	Video Freeze was used; randomization was not clearly described.
24	Minshall, 2025	Unclear	Low	Unclear	Unclear	Unclear	Unclear	Low	Low	Low	Unclear	Video Freeze was used; randomization was not clearly described.
25	Lopez-Kawa, 2025	Unclear	Low	Unclear	Unclear	Unclear	Unclear	Low	Low	Low	Unclear	Behavior was manually scored by an experimenter effectively blind to group assignment.
