# Supplementary material for: Stress-Enhanced Fear Learning in Rodents: A Systematic Review and Meta-Analysis of Fear-Learning Sensitization After Severe Stress
Source: Brain Sci. 2026 Jun 30;16(7):691. doi: 10.3390/brainsci16070691 (PMC13406739; doi:10.3390/brainsci16070691)
Supplement: Supplementary file 1 [file brainsci-16-00691-s001.zip › Table_S5_Leave_One_Out_Sensitivity.xlsx]

## Sheet: Sheet1
Supplementary Table S5. Leave-one-out sensitivity analysis
No.	Omitted comparison	Pooled Hedges’ g	95% CI
1	Asch, 2023-1	1.652	[1.335, 1.970]
2	Asch, 2023-2	1.647	[1.332, 1.962]
3	Conoscenti, 2024-1	1.705	[1.368, 2.042]
4	Conoscenti, 2024-2	1.692	[1.358, 2.026]
5	Conoscenti, 2024-3	1.662	[1.340, 1.985]
6	Conoscenti, 2022-1	1.717	[1.379, 2.055]
7	Conoscenti, 2022-2	1.716	[1.378, 2.054]
8	Conoscenti, 2022-3	1.705	[1.369, 2.042]
9	Pizzimenti, 2017-1	1.714	[1.377, 2.051]
10	Deschaux, 2015-1	1.708	[1.371, 2.044]
11	Meyer, 2013-1	1.699	[1.363, 2.034]
12	Long, 2012-1	1.702	[1.367, 2.038]
13	Long, 2012-2	1.654	[1.337, 1.970]
14	Ponomarev, 2010-1	1.714	[1.377, 2.052]
15	Hersman, 2019-1	1.692	[1.359, 2.025]
16	Hersman, 2019-2	1.726	[1.389, 2.064]
17	Pennington, 2020-1	1.74	[1.405, 2.075]
18	Pennington, 2020-2	1.726	[1.388, 2.065]
19	Parekh, 2021-1	1.727	[1.389, 2.064]
20	Jeong, 2020-1	1.74	[1.405, 2.075]
21	Przybyl, 2021-1	1.733	[1.395, 2.070]
22	Przybyl, 2021-2	1.759	[1.458, 2.060]
23	Przybyl, 2021-3	1.746	[1.414, 2.077]
24	Przybyl, 2021-4	1.737	[1.401, 2.073]
25	Quinn, 2014-1	1.727	[1.389, 2.064]
26	Quinn, 2014-2	1.704	[1.368, 2.040]
27	Quinn, 2014-3	1.704	[1.368, 2.040]
28	Rau, 2005-1	1.73	[1.393, 2.068]
29	Rau, 2005-2	1.671	[1.346, 1.997]
30	Lopez-Kawa, 2025-1	1.711	[1.373, 2.048]
31	Lopez-Kawa, 2025-2	1.726	[1.389, 2.063]
32	Lopez-Kawa, 2025-3	1.725	[1.387, 2.062]
33	Lopez-Kawa, 2025-4	1.723	[1.386, 2.060]
34	Szczytkowski-Thomson, 2013-1	1.715	[1.378, 2.053]
35	Szczytkowski-Thomson, 2013-2	1.71	[1.373, 2.047]
36	Szczytkowski-Thomson, 2013-3	1.727	[1.390, 2.064]
37	Poulos, 2015-1	1.678	[1.348, 2.007]
38	Poulos, 2015-2	1.682	[1.351, 2.013]
39	Poulos, 2015-3	1.712	[1.375, 2.049]
40	Poulos, 2015-4	1.697	[1.363, 2.031]
41	Minshall, 2024a-1	1.741	[1.407, 2.075]
42	Minshall, 2024a-2	1.727	[1.388, 2.065]
43	Sneddon, 2021-1	1.737	[1.401, 2.073]
44	Hassien, 2020-1	1.72	[1.381, 2.059]
45	Perusini, 2016-1	1.709	[1.371, 2.047]
46	Minshall, 2025-1	1.716	[1.378, 2.054]
47	Minshall, 2024b-1	1.751	[1.425, 2.077]
48	Minshall, 2024b-2	1.739	[1.404, 2.074]
49	Jones, 2015-1	1.703	[1.367, 2.039]
