# Supplementary material for: Stress-Enhanced Fear Learning in Rodents: A Systematic Review and Meta-Analysis of Fear-Learning Sensitization After Severe Stress
Source: Brain Sci. 2026 Jun 30;16(7):691. doi: 10.3390/brainsci16070691 (PMC13406739; doi:10.3390/brainsci16070691)
Supplement: Supplementary file 1 [file brainsci-16-00691-s001.zip › Table_S6_subgroup_analyses.xlsx]

## Sheet: Sheet1
Supplementary Table S6. Exploratory subgroup analyses.
Moderator	Subgroup	k	Hedges’ g	95% CI	I² (%)	τ²	Qb	p for Qb
Overall	All comparisons	49	1.712	[1.382, 2.042]	81.91	1.0718
Species group	Mouse	5	0.908	[0.577, 1.239]	30.66	0.043	13.27	<0.001
	Rat	44	1.823	[1.458, 2.188]	80.56	1.175
Strain	129S6/SvEvTac	1	1.536	[0.806, 2.267]	—	0	43.65	<0.001
	C57BL/6J	4	0.775	[0.486, 1.064]	0	0
	Long-Evans	31	2.104	[1.669, 2.539]	78.75	1.15
	Sprague-Dawley	8	1.667	[1.271, 2.062]	0	0
	WLI	2	0.456	[-0.019, 0.931]	0	0
	WMI	2	-0.322	[-2.868, 2.223]	94.25	3.179
	Wistar	1	2.063	[0.820, 3.306]	—	0
Sex	Both sexes	12	1.826	[1.314, 2.338]	67.76	0.52	0.27	0.876
	Female	8	1.486	[0.098, 2.875]	93.5	3.684
	Male	29	1.707	[1.327, 2.086]	76.61	0.77
Conditioning type	AFC	3	1.207	[0.342, 2.072]	65.66	0.381	1.3	0.255
	CFC	46	1.749	[1.399, 2.099]	81.9	1.139
Stress method	Chronic footshock	2	3.37	[1.932, 4.807]	54.55	0.595	12.69	0.005
	Classic footshock	29	1.812	[1.395, 2.229]	77.05	0.958
	Modified footshock	9	1.955	[1.348, 2.562]	71.17	0.575
	Non-footshock stress	9	0.816	[0.140, 1.492]	84.74	0.872
Testing interval	≤3 days	20	1.737	[1.099, 2.375]	87.6	1.788	19.41	0.001
	4–7 days	5	2.859	[2.019, 3.700]	55.37	0.496
	8–14 days	10	1.51	[1.096, 1.923]	44.01	0.179
	15–30 days	5	2.35	[1.097, 3.604]	83.4	1.61
	>30 days	9	0.93	[0.510, 1.351]	51.48	0.204
Stress type	Acute stress	47	1.641	[1.315, 1.966]	80.94	0.985	5.29	0.022
	Chronic stress	2	3.37	[1.932, 4.807]	54.55	0.595
Note. k = number of comparisons; CI = confidence interval; REML = restricted maximum likelihood; Qb = between-subgroup heterogeneity statistic. Qb and p for Qb are shown once for each moderator. WLI = Wistar Kyoto Less Immobile rats; WMI = Wistar Kyoto More Immobile rats. All subgroup analyses were exploratory.
